# Supplementary material for: Evolution of Humoral and Cellular Immunity Post–Breakthrough Coronavirus Disease 2019 in Vaccinated Patients With Hematologic Malignancy Receiving Tixagevimab-Cilgavimab
Source: Open Forum Infect Dis. 2023 Nov 2;10(11):ofad550. doi: 10.1093/ofid/ofad550 (PMC10644824; doi:10.1093/ofid/ofad550)
Supplement: ofad550_Supplementary_Data [file ofad550_supplementary_data.zip]

Archive with 3 entries (3 files):
- Supplementary_Methods.docx
- Supplementary_Tables_clean.docx
- Supplementary_Figures_clean.docx
